# Supplementary material for: Discovery and Comparative Profiling of microRNAs in Representative Monopodial Bamboo (Phyllostachys edulis) and Sympodial Bamboo (Dendrocalamus latiflorus)
Source: PLoS One. 2014 Jul 11;9(7):e102375. doi: 10.1371/journal.pone.0102375 (PMC4094515; doi:10.1371/journal.pone.0102375)
Supplement: File S4 — Conserved miRNAs in moso bamboo and ma bamboo. (XLSX) [file pone.0102375.s004.xlsx]

## Sheet: moso bamboo
	Mirna familiy	Sequence	Length	RPKM	Precursor microRNA Position				Best match of conserved mirna
	mirna familiy				Scaffold	Start	End	Strand
	168	tcgcttggtgcagatcgggac	21	7.05314e+06	PH01000280	263204	263272	+	Arabidopsis_thaliana_miR168a
	168	tcgcttggtgcagatcgggac	21	7.05314e+06	PH01000585	405987	406055	-	Arabidopsis_thaliana_miR168a
	157	ttgacagaagagagtgagcac	21	1.68314e+06	PH01001793	149048	149132	-	Arabidopsis_thaliana_miR157a
	157	ttgacagaagagagtgagcac	21	1.68302e+06	PH01000586	12179	12263	+	Arabidopsis_thaliana_miR157a
	157	ttgacagaagagagtgagcac	21	1.68298e+06	PH01001039	11162	11249	+	Arabidopsis_thaliana_miR157a
	535	tgacaacgagagagagcacgc	21	1.3479e+06	PH01002345	63359	63446	-	Physcomitrella_patens_miR535a
	535	tgacaacgagagagagcacgc	21	1.34778e+06	PH01000021	1143578	1143665	-	Physcomitrella_patens_miR535a
	535	tgacaacgagagagagcacgc	21	1.34768e+06	PH01004182	79711	79797	-	Physcomitrella_patens_miR535a
	535	tgacaacgagagagagcacgc	21	1.34749e+06	PH01001768	289104	289190	+	Physcomitrella_patens_miR535a
	535	tgacaacgagagagagcacgc	21	1.34736e+06	PH01001265	184334	184420	-	Physcomitrella_patens_miR535a
	535	tgacaacgagagagagcacgc	21	1.34732e+06	PH01001265	381153	381238	-	Physcomitrella_patens_miR535a
	528	tggaaggggcatgcagaggag	21	1.20953e+06	PH01000236	348333	348417	+	Oryza_sativa_miR528-5p
	528	tggaaggggcatgcagaggag	21	1.20884e+06	PH01000370	738923	739008	+	Oryza_sativa_miR528-5p
	165	tcggaccaggcttcattcccc	21	1.15349e+06	PH01000299	769318	769397	-	Arabidopsis_thaliana_miR165a
	165	tcggaccaggcttcattcccc	21	1.15348e+06	PH01000312	369050	369140	+	Arabidopsis_thaliana_miR165a
	165	tcggaccaggcttcattcccc	21	1.06491e+06	PH01003256	119598	119675	+	Arabidopsis_thaliana_miR165a
	156	tgacagaagagagtgagcac	20	609049	PH01000118	666461	666548	-	Arabidopsis_thaliana_miR156a
	156	tgacagaagagagtgagcac	20	609049	PH01000780	82473	82561	+	Arabidopsis_thaliana_miR156a
	1432	ttcaggagagatgacaccgaca	22	220922	PH01008094	15303	15386	+	Oryza_sativa_miR1432-5p
	157	ttgacagaagatagagagcac	21	56875.2	PH01003626	34676	34763	-	Arabidopsis_thaliana_miR157a
	397	tcattgagtgcagcgttgatg	21	54254.6	PH01000093	911179	911266	+	Arabidopsis_thaliana_miR397a
	164	tggagaagcagggcacgtgca	21	46988.6	PH01002835	95901	95982	+	Arabidopsis_thaliana_miR164a
	164	tggagaagcagggcacgtgca	21	46887	PH01002214	125283	125367	-	Arabidopsis_thaliana_miR164a
	164	tggagaagcagggcacgtgca	21	46887	PH01000268	214777	214861	-	Arabidopsis_thaliana_miR164a
	165	tcggaccaggcttcattcctt	21	27472.6	PH01000311	754130	754213	+	Arabidopsis_thaliana_miR165a
	396	tccacaggctttcttgaactg	21	11708.2	PH01000087	711963	712030	-	Oryza_sativa_miR396e-5p
	1872	caactgtaggagggcaaataa	21	3379.06	PH01001257	288744	288791	-	Oryza_sativa_miR1872
	1872	caactgtaggagggcaaataa	21	3379.06	PH01007691	19609	19656	+	Oryza_sativa_miR1872
	1163	agggcatgtacaatggtatagaca	24	2601.16	PH01000875	160143	160203	-	Chlamydomonas_reinhardtii_miR1163.2
	7700	ttggagtgtatcatcattgta	21	2647.72	PH01000511	584379	584460	+	Medicago_truncatula_miR7700-5p
	169	cagccaaggatgacttgccga	21	2363.31	PH01001797	28882	28963	+	Arabidopsis_thaliana_miR169a
	398	ggggcgaattgagaacacatggtg	24	1742.01	PH01001517	7748	7830	+	Zea_mays_miR398a-5p
	319	actggatggtgcgggagctaa	21	1286.62	PH01000182	85575	85657	+	Oryza_sativa_miR319a-3p
	1432	ttcaggaagtagctcgtagga	21	1225.67	PH01151130	430	517	+	Saccharum_ssp._miR1432
	4414	atccaacggctgtaggggagaggc	24	1019.14	PH01000428	413302	413390	-	Medicago_truncatula_miR4414a-3p
	827	ttagatgaccatcagcaaaca	21	1110.55	PH01000780	420379	420463	+	Arabidopsis_thaliana_miR827
	319	actggatggtgcgggagctaa	21	1110.55	PH01000182	85636	85681	+	Oryza_sativa_miR319a-3p
	1432	ttcaggaagtagctcgtagga	21	1083.47	PH01011011	3270	3357	-	Saccharum_ssp._miR1432
	1432	ttcaggaagtagctcgtagga	21	1083.47	PH01003218	65401	65488	+	Saccharum_ssp._miR1432
	390	aagctcaggagggatagcgcc	21	981.891	PH01000122	951064	951149	-	Arabidopsis_thaliana_miR390a
	7748	gatatgttggccaccacagacggt	24	776.202	PH01008818	11668	11742	+	Brachypodium_distachyon_miR7748a-3p
	7748	gatatgttggccaccacagacggt	24	770.277	PH01008818	11718	11779	+	Brachypodium_distachyon_miR7748a-3p
	160	gcgtgcaaggagccaagcatg	21	846.458	PH01002185	168248	168332	-	Oryza_sativa_miR160a-3p
	160	gcgtgcaaggagccaagcatg	21	846.458	PH01000483	447580	447664	-	Oryza_sativa_miR160a-3p
	160	gcgtgcaaggagccaagcatg	21	846.458	PH01000093	289935	290019	+	Oryza_sativa_miR160a-3p
	160	gcgtgcaaggagccaagcatg	21	846.458	PH01000702	419965	420049	+	Oryza_sativa_miR160a-3p
	6444	aaggaaaagaatgcagcaactaca	24	651.773	PH01000912	192744	192818	+	Populus_trichocarpa_miR6444
	4414	atccaacggctgtggaggaggggc	24	580.67	PH01000039	1167260	1167346	+	Medicago_truncatula_miR4414a-3p
	319	actggatgtagcaagttgatttca	24	568.82	PH01002249	25409	25462	+	Oryza_sativa_miR319a-3p
	3515	gatgtagacactctgtaatggcat	24	562.894	PH01001407	269082	269169	+	Arachis_hypogaea_miR3515
	171	ttgagccgcgtcaatatctct	21	562.048	PH01003646	37856	37938	+	Arabidopsis_thaliana_miR171b
	171	ttgagccgcgtcaatatctct	21	555.276	PH01003586	113325	113407	+	Arabidopsis_thaliana_miR171b
	171	ttgagccgcgtcaatatctct	21	555.276	PH01000000	4811436	4811508	+	Arabidopsis_thaliana_miR171b
	8020	catttcatcaaagtccctctg	21	514.646	PH01000341	361180	361264	-	Solanum_tuberosum_miR8020
	5717	acagaaccctgttccatggacgat	24	355.512	PH01002392	123907	123965	-	Brassica_rapa_miR5718
	5161	actggatccaattgctcaacggtt	24	355.512	PH01001399	129412	129486	+	Oryza_sativa_miR5161
	1061	gtatttcactatagtagaacggtt	24	349.587	PH01000316	7288	7342	+	Physcomitrella_patens_miR1061-5p
	167	agatcatgctgcagcttcact	21	277.638	PH01000095	509506	509558	-	Oryza_sativa_miR167e-3p
	1103	gggaaaaataaatagggggtcc	22	265.018	PH01183665	542	612	+	Selaginella_moellendorffii_miR1103-3p
	1103	gggaaaaataaatagggggtcc	22	265.018	PH01184407	439	509	+	Selaginella_moellendorffii_miR1103-3p
	1028	tggcattgagggagtcaagca	21	270.866	PH01000323	659398	659479	+	Physcomitrella_patens_miR1028b-3p
	1026	cgagaaaggaggaagaagccg	21	230.237	PH01006146	44048	44128	+	Physcomitrella_patens_miR1026a
	4414	atccaacgactgtggaggaagga	23	185.485	PH01000364	746814	746899	-	Medicago_truncatula_miR4414a-3p
	2937	ataagagctacagaggatgaacat	24	177.756	PH01000009	1074666	1074740	-	Arabidopsis_thaliana_miR2937
	319	agctgccgactcatccattca	21	182.835	PH01000568	358045	358127	+	Oryza_sativa_miR319a-5p
	6222	gctgtttgattggttgtatggtat	24	142.205	PH01000677	354259	354325	-	Sorghum_bicolor_miR6222-5p
	1878	atttgtagtgtttagattgagttt	24	142.205	PH01001386	102467	102547	-	Brachypodium_distachyon_miR1878-3p
	161	tgaaagtggtaacttgtagatggt	24	142.205	PH01001575	190937	191023	-	Arabidopsis_thaliana_miR161.1
	21118	atcccgattggcgtgacagggcag	24	136.28	PH01000279	400660	400733	+	Oryza_sativa_miR2118b
	408	ggcacagcactgtagacccggccc	24	136.28	PH01003062	151049	151140	+	Solanum_tuberosum_miR408a-3p
	3954	aggacagacaagacacattcatcc	24	130.355	PH01002002	29595	29660	-	Citrus_sinensis_miR3954
	4414	atccaacggctgtggaggagggcc	24	124.429	PH01001607	252308	252397	+	Medicago_truncatula_miR4414a-3p
	5167	ccaatgactgtaggggagaggcat	24	124.429	PH01002057	65850	65941	-	Brachypodium_distachyon_miR5167-3p
	160	tgcctggctccctgaatgcca	21	135.433	PH01000290	466941	467027	+	Arabidopsis_thaliana_miR160a
	4414	atccaacgactgtggaagaggagc	24	118.504	PH01001001	122326	122409	-	Medicago_truncatula_miR4414a-3p
	1851	ggtctgggtgcgcagaacgtcggt	24	112.579	PH01000795	136575	136625	+	Oryza_sativa_miR1851
	482	gtttgtggagctatgccaaacggg	24	106.654	PH01000614	228786	228848	-	Glycine_max_miR482c-5p
	3627	actgtcgccatctgaagtgaagaa	24	106.654	PH01000378	721062	721149	-	Populus_trichocarpa_miR3627a
	7840	taaggagtggactatttttggctg	24	106.654	PH01000026	1097407	1097468	+	Populus_trichocarpa_miR7840
	6172	aggaccgttttactcctgtcggtg	24	82.9529	PH01000606	52777	52827	+	Hevea_brasiliensis_miR6172
	7726	agcgatacagtactcaagaaagca	24	77.0277	PH01001191	223094	223179	-	Brachypodium_distachyon_miR7726b-3p
	4354	caattggaacagtagagagaggt	23	68.011	PH01002374	27771	27832	+	Glycine_max_miR4354
	4354	caattggaacagtagagagaggt	23	68.011	PH01002374	27809	27872	+	Glycine_max_miR4354
	4414	gtccaacggtagagcgacagaggg	24	59.252	PH01005748	32493	32583	+	Medicago_truncatula_miR4414a-3p
	1874	gatggatgcatgtatgatggatgg	24	59.252	PH01001650	26680	26741	+	Oryza_sativa_miR1874-3p
	2097	agagatggaccggaaatttaggct	24	59.252	PH01002166	5470	5559	+	Oryza_sativa_miR2097-5p
	169	acaagcatgatccaattccgt	21	60.945	PH01000707	385709	385789	-	Populus_trichocarpa_miR169n-3p
	1310	agcatcggcgcggtggacggc	21	60.945	PH01005355	5473	5543	-	Pinus_taeda_miR1310
	1878	atttgtagtgtttagattgagctt	24	35.5512	PH01002843	131182	131262	+	Brachypodium_distachyon_miR1878-3p
	916	tcaaggtcgaccgcggcagcc	21	40.63	PH01000095	1129679	1129755	+	Chlamydomonas_reinhardtii_miR916
	4380	gggattgttgacctagcttaggca	24	35.5512	PH01002303	76414	76483	-	Glycine_max_miR4380a
	5774	actggcgtgacagtgatgtttgat	24	35.5512	PH01000462	70837	70883	+	Glycine_max_miR5774a

## Sheet: ma bamboo
	Mirna familiy	Sequence	Length	RPKM	Precursor microRNA Position				Best match of conserved mirna
	mirna familiy				Scaffold	Start	End	Strand
	168	ucgcuuggugcagaucgggac	21	1.77872e+07	PH01000280	263204	263272	+	Arabidopsis_thaliana_miR168a
	168	ucgcuuggugcagaucgggac	21	1.77872e+07	PH01000585	405987	406055	-	Arabidopsis_thaliana_miR168a
	156	ugacagaagagagugagcac	20	3.1696e+06	PH01000586	12180	12263	+	Arabidopsis_thaliana_miR156a
	156	ugacagaagagagugagcac	20	3.15334e+06	PH01001793	149050	149131	-	Arabidopsis_thaliana_miR156a
	156	ugacagaagagagugagcac	20	3.15324e+06	PH01000043	666080	666163	-	Arabidopsis_thaliana_miR156a
	156	ugacagaagagagugagcac	20	3.15321e+06	PH01001039	11163	11249	+	Arabidopsis_thaliana_miR156a
	156	ugacagaagagagugagcac	20	3.14966e+06	PH01000906	369865	369952	+	Arabidopsis_thaliana_miR156a
	535	ugacaacgagagagagcacgc	21	2.32793e+06	PH01004182	79711	79797	-	Physcomitrella_patens_miR535a
	535	ugacaacgagagagagcacgc	21	2.32685e+06	PH01001768	289104	289190	+	Physcomitrella_patens_miR535a
	535	ugacaacgagagagagcacgc	21	2.32685e+06	PH01000021	1143578	1143665	-	Physcomitrella_patens_miR535a
	535	ugacaacgagagagagcacgc	21	2.32673e+06	PH01002345	63359	63446	-	Physcomitrella_patens_miR535a
	535	ugacaacgagagagagcacgc	21	2.32503e+06	PH01001265	184334	184420	-	Physcomitrella_patens_miR535a
	535	ugacaacgagagagagcacgc	21	2.325e+06	PH01001265	381153	381238	-	Physcomitrella_patens_miR535a
	156	ugacagaagagagugagcac	20	2.15373e+06	PH01000118	666461	666548	-	Arabidopsis_thaliana_miR156a
	156	ugacagaagagagugagcac	20	2.15369e+06	PH01000780	82473	82561	+	Arabidopsis_thaliana_miR156a
	165	ucggaccaggcuucauucccc	21	596203	PH01003256	119598	119675	+	Arabidopsis_thaliana_miR165a
	165	ucggaccaggcuucauucccc	21	573982	PH01000103	331044	331128	+	Arabidopsis_thaliana_miR165a
	165	ucggaccaggcuucauucccc	21	548052	PH01000299	769318	769397	-	Arabidopsis_thaliana_miR165a
	165	ucggaccaggcuucauucccc	21	548052	PH01000312	369050	369140	+	Arabidopsis_thaliana_miR165a
	167	ugaagcugccagcaugaucuga	22	410948	PH01265105	192	280	-	Arabidopsis_thaliana_miR167a
	167	ugaagcugccagcaugaucuga	22	410948	PH01162033	449	537	-	Arabidopsis_thaliana_miR167a
	157	uugacagaagauagagagcac	21	259596	PH01003626	34677	34763	-	Arabidopsis_thaliana_miR157a
	165	ucggaccaggcuucauuccuc	21	175347	PH01005292	56069	56151	-	Arabidopsis_thaliana_miR165a
	167	ugaagcugccagcaugaucug	21	170412	PH01001006	362569	362611	-	Arabidopsis_thaliana_miR167a
	164	uggagaagcagggcacgugca	21	102851	PH01002835	95901	95982	+	Arabidopsis_thaliana_miR164a
	165	ucggaccaggcuucauucc	19	102142	PH01000311	754131	754211	+	Arabidopsis_thaliana_miR165a
	390	aagcucaggagggauagcgcc	21	62715.7	PH01000122	951065	951149	-	Arabidopsis_thaliana_miR390a
	169	aggcaaguacaugguagagcggua	24	20123.9	PH01000886	159087	159139	+	Oryza_sativa_miR169r-3p
	169	cagccaaggaugacuugccga	21	8104.9	PH01001712	80639	80720	-	Arabidopsis_thaliana_miR169a
	171	uugagccgcgucaauaucucu	21	5921.66	PH01003646	37856	37938	+	Arabidopsis_thaliana_miR171b
	171	uugagccgcgucaauaucucu	21	5921.66	PH01003586	113325	113407	+	Arabidopsis_thaliana_miR171b
	171	uugagccgcgucaauaucucu	21	5592.68	PH01000000	4811436	4811508	+	Arabidopsis_thaliana_miR171b
	170	ugauugagccgugccaauauc	21	5413.23	PH01003786	44064	44142	+	Arabidopsis_thaliana_miR170
	827	uuagaugaccaucagcaaaca	21	5383.33	PH01000780	420379	420463	+	Arabidopsis_thaliana_miR827
	774	ugauauggcacuguauug	18	4012.57	PH01001295	74868	74936	+	Arabidopsis_lyrata_miR774a-5p.2
	3704	ugucucgaugacauguggguccu	23	2457.61	PH01000221	163480	163527	+	Pinus_densata_miR3704b
	5224	aggaagagagagaaggaagcg	21	2691.66	PH01002001	139567	139635	-	Medicago_truncatula_miR5224b
	172	gguggagcugugccaaacagg	21	1884.16	PH01003096	129017	129079	+	Medicago_truncatula_miR172d-5p
	319	cuuggacugaccaagccacauggu	24	1465.46	PH01001925	2237	2321		Physcomitrella_patens_miR319a
	160	gcgugcaaggagccaagcaug	21	1435.55	PH01000483	447580	447664	-	Oryza_sativa_miR160a-3p
	160	gcgugcaaggagccaagcaug	21	1435.55	PH01002185	168248	168332	-	Oryza_sativa_miR160a-3p
	160	gcgugcaaggagccaagcaug	21	1435.55	PH01000093	289935	290019	+	Oryza_sativa_miR160a-3p
	160	gcgugcaaggagccaagcaug	21	1435.55	PH01000702	419965	420049	+	Oryza_sativa_miR160a-3p
	4395	gggauagggaugggaugaa	19	1388.33	PH01000599	32067	32107	-	Glycine_max_miR4395
	164	uggagaaguagggcacaug	19	1322.22	PH01017104	1460	1537		Arabidopsis_thaliana_miR164a
	528	uggaaggggcaugcagaggag	21	807.499	PH01000236	348333	348417	+	Oryza_sativa_miR528-5p
	528	uggaaggggcaugcagaggag	21	807.499	PH01000370	738923	739008	+	Oryza_sativa_miR528-5p
	156	gcucacuucucuuucugucauc	22	685.151	PH01001164	270608	270698	-	Oryza_sativa_miR156c-3p
	477	guuggaggagagagaagaga	20	753.666	PH01000059	1124542	1124606	+	Carica_papaya_miR477
	7780	guagggacaacagaugccaagcaa	24	628.055	PH01004272	72245	72294	+	Brachypodium_distachyon_miR7780-3p
	911	ccaaugguugggcgacag	18	732.73	PH01000015	1202809	1202885	+	Chlamydomonas_reinhardtii_miR911
	2598	guaagggucuguuuggaag	19	661.11	PH01001784	229612	229696	+	Medicago_truncatula_miR2598
	5495	ggagguccgacuuguagacggcgu	24	471.041	PH01000287	317786	317873	+	Oryza_sativa_miR5495
	164	uggagaagcaggucacgugu	20	533.846	PH01002276	202829	202888	+	Arabidopsis_thaliana_miR164a
	866	ucaaggaaucagacagcugagauca	25	326.588	PH01002075	50569	50632	+	Arabidopsis_thaliana_miR866-5p
	167	ggucaugcugcggcagccucacu	23	354.987	PH01001913	252435	252484	+	Oryza_sativa_miR167c-3p
	161	gcgguuuaggucaagaug	18	453.595	PH01001586	10033	10095	-	Arabidopsis_lyrata_miR161-3p.1
	169	uagccaaggaugauuugccu	20	376.833	PH01000707	119563	119632	+	Arabidopsis_thaliana_miR169a
	1878	acuuaaucuggacacuauaaaaga	24	261.689	PH01001386	102467	102547	-	Oryza_sativa_miR1878
	7761	ucuugaucguugauuucag	19	330.555	PH01000693	345374	345449	+	Brachypodium_distachyon_miR7761-3p
	2598	uuaagggucuguuugggac	19	330.555	PH01000176	469851	469931	+	Medicago_truncatula_miR2598
	2095	gugauaauuguaacacugacgguu	24	235.521	PH01001963	79707	79782	+	Oryza_sativa_miR2095-5p
	2598	uuaagggucuguuugggau	19	264.444	PH01000345	528117	528198	+	Medicago_truncatula_miR2598
	1057	gucuugugcaguggaccguggugu	24	183.183	PH01000115	379347	379411	-	Physcomitrella_patens_miR1057
	5830	guguagauccuaccggcaagucga	24	183.183	PH01001581	5291	5361	+	Oryza_sativa_miR5830
	6143	gguacuguuggcucagcccaggca	24	157.014	PH01000878	437403	437480	+	Panax_ginseng_miR6143a
	8153	ugcacuguaguugcugucggcug	23	163.84	PH01000081	227419	227482	-	Carica_papaya_miR8153
	169	agccaaggaugauuugccgg	20	125.611	PH01001485	308989	309061	+	Glycine_max_miR169e
	1118	gacuacauggucguaggug	19	132.222	PH01001241	226994	227041	+	Triticum_aestivum_miR1118
