# Supplementary material for: Discovery and Comparative Profiling of microRNAs in Representative Monopodial Bamboo (Phyllostachys edulis) and Sympodial Bamboo (Dendrocalamus latiflorus)
Source: PLoS One. 2014 Jul 11;9(7):e102375. doi: 10.1371/journal.pone.0102375 (PMC4094515; doi:10.1371/journal.pone.0102375)
Supplement: File S6 — Novel mature miRNAs in moso bamboo and ma bamboo. (XLSX) [file pone.0102375.s006.xlsx]

## Sheet: moso bamboo
	Name	Length	Read	RPKM	Mature microRNA Position			Uniq mapping moso genome	Sequence	Precursor microRNA Position
					Scaffold	Start	End			Scaffold	Start	End	Strand
	phe-miRC1-1	22	16421	106143	PH01008094	15277	15277	Yes	TTCAGGAGAGATGACACCGACA	PH01008094	15277	15526	+
	phe-miRC1-2	22	16421	106143	PH01008094	15158	15158	Yes	TTCAGGAGAGATGACACCGACA	PH01008094	15158	15407	+
	phe-miRC2-1	21	6798	46033.8	PH01008094	15277	15277	Yes	TTCAGGAGAGATGACACCGAC	PH01008094	15277	15526	+
	phe-miRC2-2	21	6798	46033.8	PH01008094	15158	15158	Yes	TTCAGGAGAGATGACACCGAC	PH01008094	15158	15407	+
	phe-miRC3-1	23	623	3851.9	PH01008094	15277	15277	Yes	TTCAGGAGAGATGACACCGACAT	PH01008094	15277	15526	+
	phe-miRC3-2	23	623	3851.9	PH01008094	15158	15158	Yes	TTCAGGAGAGATGACACCGACAT	PH01008094	15158	15407	+
	phe-miRC4	21	368	2491.97	PH01058200	243	243	No	TGGACGTGAAGAGTGCTTTCC	PH01058200	243	492	+
	phe-miRC5-1	21	172	1164.73	PH01000671	515204	515204	Yes	AGAAGAGAGAGAGTACAGCTT	PH01000671	515204	515453	-
	phe-miRC5-2	21	172	1164.73	PH01008818	10132	10132	Yes	AGAAGAGAGAGAGTACAGCTT	PH01008818	10132	10381	+
	phe-miRC5-3	21	172	1164.73	PH01257637	66	66	Yes	AGAAGAGAGAGAGTACAGCTT	PH01257637	66	315	+
	phe-miRC6-1	20	123	874.56	PH01008094	15277	15277	Yes	TTCAGGAGAGATGACACCGA	PH01008094	15277	15526	+
	phe-miRC6-2	20	123	874.56	PH01008094	15158	15158	Yes	TTCAGGAGAGATGACACCGA	PH01008094	15158	15407	+
	phe-miRC7	21	110	744.883	PH01224661	328	328	No	AAGCAATTAGACTGTTCTGGC	PH01224661	328	577	+
	phe-miRC8	22	90	581.747	PH01156600	211	211	No	TCGTCGTACGATTTAAGTGGTA	PH01156600	211	460	-
	phe-miRC9	22	63	407.223	PH01224661	328	328	No	AAGCAATTAGACTGTTCTGGCA	PH01224661	328	577	+
	phe-miRC10-1	23	55	340.055	PH01224661	328	328	No	CAAGCAATTAGACTGTTCTGGCA	PH01224661	328	577	+
	phe-miRC10-2	21	50	338.583	PH01008094	15277	15277	Yes	TGTGTTCAGGAGAGATGACAC	PH01008094	15277	15526	+
	phe-miRC10-3	21	50	338.583	PH01008094	15158	15158	Yes	TGTGTTCAGGAGAGATGACAC	PH01008094	15158	15407	+
	phe-miRC11-1	24	57	337.737	PH01002408	184744	184744	Yes	CACAAAGCAAATGGTACACTCTAG	PH01002408	184744	184993	+
	phe-miRC11-2	24	57	337.737	PH01005297	4205	4205	Yes	CACAAAGCAAATGGTACACTCTAG	PH01005297	4205	4454	+
	phe-miRC11-3	24	57	337.737	PH01037915	669	669	Yes	CACAAAGCAAATGGTACACTCTAG	PH01037915	669	918	+
	phe-miRC11-4	24	57	337.737	PH01059453	575	575	Yes	CACAAAGCAAATGGTACACTCTAG	PH01059453	575	824	+
	phe-miRC11-5	24	57	337.737	PH01059453	1131	1131	Yes	CACAAAGCAAATGGTACACTCTAG	PH01059453	1131	1380	+
	phe-miRC11-6	24	57	337.737	PH01079235	46	46	Yes	CACAAAGCAAATGGTACACTCTAG	PH01079235	46	295	+
	phe-miRC12-1	24	53	314.036	PH01080001	568	568	Yes	AACGAACTGACGAGTTGAGGGACG	PH01080001	568	817	-
	phe-miRC12-2	24	53	314.036	PH01080001	487	487	Yes	AACGAACTGACGAGTTGAGGGACG	PH01080001	487	736	-
	phe-miRC13-1	24	51	302.185	PH01008094	15277	15277	Yes	TTCAGGAGAGATGACACCGACATC	PH01008094	15277	15526	+
	phe-miRC13-2	24	51	302.185	PH01008094	15158	15158	Yes	TTCAGGAGAGATGACACCGACATC	PH01008094	15158	15407	+
	phe-miRC14	24	49	290.335	PH01007941	7876	7876	No	ACAATAACTAGGTAGATAAGGAAT	PH01007941	7876	8125	-
	phe-miRC15	22	43	277.946	PH01058200	243	243	No	TGGACGTGAAGAGTGCTTTCCT	PH01058200	243	492	+
	phe-miRC16	22	41	265.018	PH01224661	328	328	No	CAAGCAATTAGACTGTTCTGGC	PH01224661	328	577	+
	phe-miRC17-1	24	41	242.933	PH01022104	1191	1191	Yes	TATGAAACAAATGGCACACTCCAG	PH01022104	1191	1440	+
	phe-miRC17-2	24	41	242.933	PH01049302	138	138	Yes	TATGAAACAAATGGCACACTCCAG	PH01049302	138	387	+
	phe-miRC17-3	24	41	242.933	PH01144829	229	229	Yes	TATGAAACAAATGGCACACTCCAG	PH01144829	229	478	+
	phe-miRC18-1	21	30	203.15	PH01008094	15277	15277	Yes	TGTTCAGGAGAGATGACACCG	PH01008094	15277	15526	+
	phe-miRC18-2	21	30	203.15	PH01008094	15158	15158	Yes	TGTTCAGGAGAGATGACACCG	PH01008094	15158	15407	+
	phe-miRC19	21	27	182.835	PH01224661	328	328	No	AGCAATTAGACTGTTCTGGCA	PH01224661	328	577	+
	phe-miRC20	24	30	177.756	PH01224661	328	328	No	CACAAGCAATTAGACTGTTCTGGC	PH01224661	328	577	+
	phe-miRC21	21	26	176.063	PH01178798	460	460	No	TGGCTGTAGGATAGATAGGAC	PH01178798	460	687	+
	phe-miRC22	24	29	171.831	PH01224661	328	328	No	CAAGCAATTAGACTGTTCTGGCAG	PH01224661	328	577	+
	phe-miRC23	21	25	169.292	PH01058200	243	243	No	CAGATGGACGTGAAGAGTGCT	PH01058200	243	492	+
	phe-miRC24	21	24	162.52	PH01156600	211	211	No	TCGTCGTACGATTTAAGTGGT	PH01156600	211	460	-
	phe-miRC25	24	24	142.205	PH01156600	211	211	No	TATCGTCGTACGATTTAAGTGGTA	PH01156600	211	460	-
	phe-miRC26	21	20	135.433	PH01007724	8577	8577	No	TGTAGATCATATAACGACGTA	PH01007724	8577	8826	-
	phe-miRC27	23	20	123.656	PH01156600	211	211	No	TCGTCGTACGATTTAAGTGGTAT	PH01156600	211	460	-
	phe-miRC28	24	20	118.504	PH01224661	328	328	No	ACAAGCAATTAGACTGTTCTGGCA	PH01224661	328	577	+
	phe-miRC29	24	19	112.579	PH01004981	16988	16988	No	GATACGTAGGATAACACAGACGAT	PH01004981	16988	17237	+
	phe-miRC30	21	16	108.347	PH01006664	32790	32790	No	TCCCATATCATAGACGGCTCT	PH01006664	32790	33039	+
	phe-miRC31	24	18	106.654	PH01168364	1	1	No	TTCAGAAACGGTGTCGAACGTCAA	PH01168364	1	214	-
	phe-miRC32	24	15	88.8781	PH01007117	24276	24276	No	AGGAGACAGCTTTGCGCACTGAGA	PH01007117	24276	24525	+
	phe-miRC33	24	14	82.9529	PH01224661	328	328	No	AAGCAATTAGACTGTTCTGGCAGC	PH01224661	328	577	+
	phe-miRC34	21	12	81.2599	PH01041043	62	62	No	TGGACTGAGGCAATGGGTGGA	PH01041043	62	311	-
	phe-miRC35	21	12	81.2599	PH01081529	1	1	No	TCGGATCACAGACGGTTTTTC	PH01081529	1	192	+
	phe-miRC36-1	22	12	77.5663	PH01022104	1191	1191	Yes	TATGAAACAAATGGCACACTCC	PH01022104	1191	1440	+
	phe-miRC36-2	22	12	77.5663	PH01049302	138	138	Yes	TATGAAACAAATGGCACACTCC	PH01049302	138	387	+
	phe-miRC36-3	22	12	77.5663	PH01144829	229	229	Yes	TATGAAACAAATGGCACACTCC	PH01144829	229	478	+
	phe-miRC37	21	10	67.7166	PH01058200	243	243	No	AGATGGACGTGAAGAGTGCTT	PH01058200	243	492	+
	phe-miRC38	24	10	59.252	PH01053600	997	997	No	CATGAAGTAGATGGTACACTCCAG	PH01053600	997	1246	-
	phe-miRC39	24	9	53.3268	PH01004788	28894	28894	No	AGCACATCACTGTTTGCTCGGTCC	PH01004788	28894	29143	-
	phe-miRC40	24	9	53.3268	PH01006569	1566	1566	No	AAGAGGAGAAAGAACATATGTCGT	PH01006569	1566	1815	-
	phe-miRC41	24	9	53.3268	PH01227370	143	143	No	ATGTGACAATGACTATAAACGGCT	PH01227370	143	392	-
	phe-miRC42	22	8	51.7109	PH01178798	460	460	No	TGGCTGTAGGATAGATAGGACG	PH01178798	460	687	+
	phe-miRC43	24	8	47.4016	PH01023595	1929	1929	No	ACAGGATTTTTGTGGACCCTCGGA	PH01023595	1929	2178	+
	phe-miRC44	21	7	47.4016	PH01006888	20657	20657	No	TTTCATGGAAGTCACTTTGGA	PH01006888	20657	20906	-
	phe-miRC45-1	21	7	47.4016	PH01080136	1	1	Yes	TTTCGGTTTGCAAGCATCGTA	PH01080136	1	119	+
	phe-miRC45-2	21	7	47.4016	PH01206540	1	1	Yes	TTTCGGTTTGCAAGCATCGTA	PH01206540	1	159	-
	phe-miRC46	24	7	41.4764	PH01023595	1929	1929	No	GATTTTTGTGGACCCTCGGATGAC	PH01023595	1929	2178	+
	phe-miRC47	24	7	41.4764	PH01059347	501	501	No	GGAGAATATCACAGACGGCTCTAA	PH01059347	501	750	-
	phe-miRC48	24	7	41.4764	PH01156600	211	211	No	AGAGGTATCGTCGTACGATTTAAG	PH01156600	211	460	-
	phe-miRC49	24	7	41.4764	PH01250076	48	48	No	GTGGCGAGACACGGTGGACCGGAA	PH01250076	48	297	-
	phe-miRC50	18	5	39.5014	PH01058200	243	243	No	TGGACGTGAAGAGTGCTT	PH01058200	243	492	+
	phe-miRC51	23	6	37.0969	PH01224661	328	328	No	AAGCAATTAGACTGTTCTGGCAG	PH01224661	328	577	+
	phe-miRC52	24	6	35.5512	PH01013229	3726	3726	No	AGCGATTTGGAGTTAAGGAGCACG	PH01013229	3726	3975	-
	phe-miRC53	24	6	35.5512	PH01017486	2830	2830	No	GGACCCGATCGGACAGCGGCGATG	PH01017486	2830	3050	+
	phe-miRC54-1	25	6	34.1292	PH01022104	1191	1191	Yes	TATGAAACAAATGGCACACTCCAGT	PH01022104	1191	1440	+
	phe-miRC54-2	25	6	34.1292	PH01049302	138	138	Yes	TATGAAACAAATGGCACACTCCAGT	PH01049302	138	387	+
	phe-miRC54-3	25	6	34.1292	PH01144829	229	229	Yes	TATGAAACAAATGGCACACTCCAGT	PH01144829	229	478	+
	phe-miRC55	21	5	33.8583	PH01006888	20657	20657	No	TTCATGGAAGTCACTTTGGAG	PH01006888	20657	20906	-
	phe-miRC56	24	5	29.626	PH01007117	24276	24276	No	AAGGAGACAGCTTTGCGCACTGAG	PH01007117	24276	24525	+
	phe-miRC57	24	5	29.626	PH01121755	403	403	No	GATACGTAGGATATCAAGACGGTT	PH01121755	403	652	+
	phe-miRC58-1	24	5	29.626	PH01274011	293	293	Yes	GAGTGGTGGCGTGATAAGGACAAG	PH01274011	293	514	-
	phe-miRC58-2	24	5	29.626	PH01274011	115	115	Yes	GAGTGGTGGCGTGATAAGGACAAG	PH01274011	115	364	-
	phe-miRC59	22	4	25.8554	PH01041043	62	62	No	TTGGACTGAGGCAATGGGTGGA	PH01041043	62	311	-
	phe-miRC60-1	22	4	25.8554	PH01080136	1	1	Yes	TTTCGGTTTGCAAGCATCGTAC	PH01080136	1	119	+
	phe-miRC60-2	22	4	25.8554	PH01206540	1	1	Yes	TTTCGGTTTGCAAGCATCGTAC	PH01206540	1	159	-
	phe-miRC61	22	4	25.8554	PH01224661	328	328	No	AGCAATTAGACTGTTCTGGCAG	PH01224661	328	577	+
	phe-miRC62	23	4	24.7313	PH01053600	997	997	No	CATGAAGTAGATGGTACACTCCA	PH01053600	997	1246	-
	phe-miRC63-1	24	4	23.7008	PH01008094	15277	15277	Yes	AGTGGGTGTCATCTCGCCTGAACA	PH01008094	15277	15526	+
	phe-miRC63-2	24	4	23.7008	PH01008094	15158	15158	Yes	AGTGGGTGTCATCTCGCCTGAACA	PH01008094	15158	15407	+
	phe-miRC64	24	4	23.7008	PH01017486	2830	2830	No	ACCCGATCGGACAGCGGCGATGGG	PH01017486	2830	3050	+
	phe-miRC65	24	4	23.7008	PH01168364	1	1	No	ATTCAGAAACGGTGTCGAACGTCA	PH01168364	1	214	-
	phe-miRC66	24	4	23.7008	PH01169466	1	1	No	GGATCGATCCCAAGACGGCTGTGT	PH01169466	1	200	-
	phe-miRC67	24	4	23.7008	PH01224661	328	328	No	GCAATTAGACTGTTCTGGCAGCAT	PH01224661	328	577	+
	phe-miRC68-1	24	4	23.7008	PH01274011	293	293	Yes	GTGGTGGCGTGATAAGGACAAGAG	PH01274011	293	514	-
	phe-miRC68-2	24	4	23.7008	PH01274011	115	115	Yes	GTGGTGGCGTGATAAGGACAAGAG	PH01274011	115	364	-

## Sheet: ma bamboo
	Name	Length	Read	RPKM	Mature microRNA Position			Sequence	Uniq mapping moso genome	Precurcors micoRNA Position
					Scaffold	Start	End			Scaffold	Start	End	Strand
	dla-miRC1-1	21	101	3020.64	PH01000671	515227	515247	AGAAGAGAGAGAGTACAGCTT	No	PH01000671	515204	515453	-
	dla-miRC1-2	21	101	3020.64	PH01008818	10155	10175	AGAAGAGAGAGAGTACAGCTT	No	PH01008818	10132	10381	+
	dla-miRC1-3	21	101	3020.64	PH01257637	89	109	AGAAGAGAGAGAGTACAGCTT	No	PH01257637	66	315	+
	dla-miRC2	21	72	2153.33	PH01004844	10377	10397	CTCAACCGTTGGGCGACTGCA	Yes	PH01004844	10351	10600	-
	dla-miRC3	24	40	1046.76	PH01003884	56490	56513	CTGTTGGTGTAGGGACAGATGCAT	Yes	PH01003884	56289	56538	+
	dla-miRC4	24	37	968.251	PH01174398	74	97	TGCAGTGGACTGTGCAACACCGGA	Yes	PH01174398	1	236	+
	dla-miRC5	24	26	680.393	PH01005539	904	927	CCTAATGGTTGGGCGACTGGAGGC	Yes	PH01005539	882	1131	-
	dla-miRC6	21	17	508.425	PH01006601	882	902	AGGTGCAGTGGCAGATGCAGC	Yes	PH01006601	674	923	-
	dla-miRC7-1	20	16	502.444	PH01000671	515228	515247	GAAGAGAGAGAGTACAGCTT	No	PH01000671	515204	515453	-
	dla-miRC7-2	20	16	502.444	PH01008818	10156	10175	GAAGAGAGAGAGTACAGCTT	No	PH01008818	10132	10381	+
	dla-miRC7-3	20	16	502.444	PH01257637	90	109	GAAGAGAGAGAGTACAGCTT	No	PH01257637	66	315	+
	dla-miRC8	24	19	497.21	PH01004765	60618	60641	GATATGCGGTTGTAGTAGATTGGA	No	PH01004765	60417	60666	-
	dla-miRC9	23	18	491.521	PH01174398	74	96	TGCAGTGGACTGTGCAACACCGG	Yes	PH01174398	1	236	+
	dla-miRC10	24	17	444.872	PH01003867	107918	107941	AAGTGCATGGTAGAGCGGTAGACC	Yes	PH01003867	107894	108143	-
	dla-miRC11-1	24	16	418.703	PH01144019	629	652	CGCTGTACGGTTGGGCGACTGCAA	Yes	PH01144019	610	859	-
	dla-miRC11-2	24	16	418.703	PH01144019	633	656	CGCTGTACGGTTGGGCGACTGCAA	Yes	PH01144019	428	677	-
	dla-miRC12	24	15	392.534	PH01005539	903	926	GCCTAATGGTTGGGCGACTGGAGG	Yes	PH01005539	882	1131	-
	dla-miRC13	23	14	382.294	PH01174398	75	97	GCAGTGGACTGTGCAACACCGGA	Yes	PH01174398	1	236	+
	dla-miRC14	24	13	340.196	PH01085250	694	717	CCTAAGGCGTGGAATAGAAGTGGA	Yes	PH01085250	495	744	-
	dla-miRC15-1	21	11	328.981	PH01086530	807	827	AGACTTGAAGCCATTAGAATC	No	PH01086530	708	957	-
	dla-miRC15-2	21	11	328.981	PH01233898	204	224	AGACTTGAAGCCATTAGAATC	No	PH01233898	181	430	-
	dla-miRC16	24	11	287.858	PH01018590	1681	1704	TGTAATGTTGTAGAAGATGAGGAG	Yes	PH01018590	1476	1725	-
	dla-miRC17	24	11	287.858	PH01019447	461	484	GGAGTTTGAGTACTGCAGGATGGC	Yes	PH01019447	438	687	+
	dla-miRC18	24	11	287.858	PH01174398	75	98	GCAGTGGACTGTGCAACACCGGAC	Yes	PH01174398	1	236	+
	dla-miRC19	24	10	261.689	PH01007829	4124	4147	ATCTATAGACGGCACTAAAGACAG	Yes	PH01007829	4102	4351	-
	dla-miRC20	24	10	261.689	PH01018590	1679	1702	GTTGTAATGTTGTAGAAGATGAGG	Yes	PH01018590	1476	1725	-
	dla-miRC21	24	10	261.689	PH01078183	275	298	GAGCCAGTTGATCAGAAGGAGTAT	No	PH01078183	251	500	-
	dla-miRC22	24	10	261.689	PH01088548	618	641	TGGGACTAAGTGGGTGTTCAAGAA	No	PH01088548	416	665	+
	dla-miRC23	24	10	261.689	PH01174398	73	96	CTGCAGTGGACTGTGCAACACCGG	Yes	PH01174398	1	236	+
	dla-miRC24	24	9	235.521	PH01018590	1682	1705	GTAATGTTGTAGAAGATGAGGAGG	Yes	PH01018590	1476	1725	-
	dla-miRC25	24	9	235.521	PH01128860	964	987	GATGGGTTTAGAGATTGGAGGCAT	No	PH01128860	764	1000	+
	dla-miRC26	23	8	218.454	PH01018590	1682	1704	GTAATGTTGTAGAAGATGAGGAG	Yes	PH01018590	1476	1725	-
	dla-miRC27	23	8	218.454	PH01088548	619	641	GGGACTAAGTGGGTGTTCAAGAA	No	PH01088548	416	665	+
	dla-miRC28	24	8	209.352	PH01097738	489	512	CTCAACTTGAACTAAAAGCTGCAT	Yes	PH01097738	285	534	+
	dla-miRC29-1	24	7	183.183	PH01026433	1444	1467	GGAGGAAGGTTGTACATGCACAGA	No	PH01026433	1239	1488	-
	dla-miRC30	24	7	183.183	PH01193776	560	583	TGTGACCTCGAGGGGGCTCAACAA	No	PH01193776	360	609	+
	dla-miRC29-2	24	7	183.183	PH01258986	234	257	GGAGGAAGGTTGTACATGCACAGA	No	PH01258986	29	278	+
	dla-miRC31	23	6	163.84	PH01005539	905	927	CTAATGGTTGGGCGACTGGAGGC	Yes	PH01005539	882	1131	-
	dla-miRC32	23	6	163.84	PH01085250	694	716	CCTAAGGCGTGGAATAGAAGTGG	Yes	PH01085250	495	744	-
	dla-miRC33-1	24	6	157.014	PH01022426	1978	2001	CGGTGTAGGACCGAAATGGCGACA	No	PH01022426	1772	2021	-
	dla-miRC34-1	24	6	157.014	PH01026433	1443	1466	AGGAGGAAGGTTGTACATGCACAG	No	PH01026433	1239	1488	-
	dla-miRC35	24	6	157.014	PH01088548	619	642	GGGACTAAGTGGGTGTTCAAGAAC	No	PH01088548	416	665	+
	dla-miRC33-2	24	6	157.014	PH01090965	305	328	CGGTGTAGGACCGAAATGGCGACA	No	PH01090965	99	348	-
	dla-miRC34-2	24	6	157.014	PH01258986	233	256	AGGAGGAAGGTTGTACATGCACAG	No	PH01258986	29	278	+
	dla-miRC36-1	22	5	142.74	PH01086530	807	828	AGACTTGAAGCCATTAGAATCC	No	PH01086530	708	957	-
	dla-miRC36-2	22	5	142.74	PH01233898	204	225	AGACTTGAAGCCATTAGAATCC	No	PH01233898	181	430	-
	dla-miRC37	23	5	136.534	PH01004765	60618	60640	GATATGCGGTTGTAGTAGATTGG	No	PH01004765	60417	60666	-
	dla-miRC38	23	5	136.534	PH01078183	275	297	GAGCCAGTTGATCAGAAGGAGTA	No	PH01078183	251	500	-
	dla-miRC39	24	5	130.845	PH01004765	60623	60646	GCGGTTGTAGTAGATTGGATCTAT	No	PH01004765	60417	60666	-
	dla-miRC40	20	4	125.611	PH01174398	77	96	AGTGGACTGTGCAACACCGG	Yes	PH01174398	1	236	+
	dla-miRC41-1	21	4	119.629	PH01000671	515228	515248	GAAGAGAGAGAGTACAGCTTT	No	PH01000671	515204	515453	-
	dla-miRC41-2	21	4	119.629	PH01008818	10156	10176	GAAGAGAGAGAGTACAGCTTT	No	PH01008818	10132	10381	+
	dla-miRC41-3	21	4	119.629	PH01257637	90	110	GAAGAGAGAGAGTACAGCTTT	No	PH01257637	66	315	+
	dla-miRC42	23	4	109.227	PH01007545	7987	8009	TCACAGACGGTTGGTAACTAGAA	Yes	PH01007545	7782	8031	-
	dla-miRC43	23	4	109.227	PH01018590	1681	1703	TGTAATGTTGTAGAAGATGAGGA	Yes	PH01018590	1476	1725	-
	dla-miRC44-1	23	4	109.227	PH01026433	1445	1467	GAGGAAGGTTGTACATGCACAGA	No	PH01026433	1239	1488	-
	dla-miRC45	23	4	109.227	PH01085250	695	717	CTAAGGCGTGGAATAGAAGTGGA	Yes	PH01085250	495	744	-
	dla-miRC44-2	23	4	109.227	PH01258986	235	257	GAGGAAGGTTGTACATGCACAGA	No	PH01258986	29	278	+
	dla-miRC46	24	4	104.676	PH01006160	14036	14059	TACAAAACAAGCTATACTGGACGT	Yes	PH01006160	13837	14086	-
	dla-miRC47	24	4	104.676	PH01018590	1680	1703	TTGTAATGTTGTAGAAGATGAGGA	Yes	PH01018590	1476	1725	-
	dla-miRC48-1	24	4	104.676	PH01022426	1977	2000	TCGGTGTAGGACCGAAATGGCGAC	No	PH01022426	1772	2021	-
	dla-miRC48-2	24	4	104.676	PH01090965	304	327	TCGGTGTAGGACCGAAATGGCGAC	No	PH01090965	99	348	-
