# Supplementary material for: Discovery and Comparative Profiling of microRNAs in Representative Monopodial Bamboo (Phyllostachys edulis) and Sympodial Bamboo (Dendrocalamus latiflorus)
Source: PLoS One. 2014 Jul 11;9(7):e102375. doi: 10.1371/journal.pone.0102375 (PMC4094515; doi:10.1371/journal.pone.0102375)
Supplement: File S7 — miRNAs target genes in moso bamboo and ma bamboo. (XLSX) [file pone.0102375.s007.xlsx]

## Sheet: moso bamboo
	miRNA_Acc.	Target_Acc.	Inhibition	Target annotation
	phe-miRC5-1	PH01000594G0440	Cleavage	OsSPL14 - SBP-box gene family member
	phe-miRC5-1	PH01000770G0270	Cleavage	OsSPL17 - SBP-box gene family member
	phe-miRC5-1	PH01000150G0460	Cleavage	OsSPL14 - SBP-box gene family member
	phe-miRC5-1	PH01000050G0170	Cleavage	OsSPL17 - SBP-box gene family member
	phe-miRC5-1	PH01003178G0220	Cleavage	OsSPL2 - SBP-box gene family member
	phe-miRC5-1	PH01000002G1660	Cleavage	OsSPL2 - SBP-box gene family member
	phe-miRC5-1	PH01000969G0180	Cleavage	OsSPL16 - SBP-box gene family member
	phe-miRC5-1	PH01002673G0070	Cleavage	OsSPL16 - SBP-box gene family member
	phe-miRC5-1	PH01000117G1390	Cleavage	OsSPL16 - SBP-box gene family member
	phe-miRC5-1	PH01003773G0220	Cleavage	OsSPL16 - SBP-box gene family member
	phe-miRC7	PH01000316G0850	Cleavage	PPR repeat containing protein
	phe-miRC9	PH01000316G0850	Cleavage	PPR repeat containing protein
	phe-miRC11-1	PH01000022G2070	Cleavage	SAC3/GANP family protein
	phe-miRC10-1	PH01000316G0850	Cleavage	PPR repeat containing protein
	phe-miRC20	PH01001634G0210	Cleavage	pentatricopeptide
	phe-miRC20	PH01003750G0040	Cleavage	hypothetical_protein
	phe-miRC22	PH01000316G0850	Cleavage	PPR repeat containing protein
	phe-miRC19	PH01000490G0650	Cleavage	myosin heavy chain-related
	phe-miRC19	PH01000316G0850	Cleavage	PPR repeat containing protein
	phe-miRC23	PH01000450G0480	Cleavage	OsSPL11 - SBP-box gene family member
	phe-miRC23	PH01000000G4410	Cleavage	MYB family transcription factor
	phe-miRC23	PH01000132G0780	Cleavage	OsFBX36 - F-box domain containing protein
	phe-miRC23	PH01003585G0140	Translation	LTPL80 - Protease inhibitor/seed storage/LTP family protein precursor
	phe-miRC32	PH01001133G0580	Translation	HEAT repeat family protein
	phe-miRC33	PH01000316G0850	Cleavage	PPR repeat containing protein
	phe-miRC38	PH01000418G0740	Cleavage	non-lysosomal glucosylceramidase
	phe-miRC37	PH01001001G0360	Cleavage	nucleobase-ascorbate transporter
	phe-miRC37	PH01003585G0140	Cleavage	LTPL80 - Protease inhibitor/seed storage/LTP family protein precursor
	phe-miRC37	PH01000000G4410	Cleavage	MYB family transcription factor
	phe-miRC39	PH01000063G1430	Cleavage	expressed_protein
	phe-miRC40	PH01000578G0740	Translation	acyltransferase
	phe-miRC40	PH01000612G0030	Cleavage	receptor-like protein kinase precursor
	phe-miRC40	PH01001613G0100	Cleavage	NBS-LRR disease resistance protein
	phe-miRC46	PH01000239G0310	Cleavage	expressed_protein
	phe-miRC47	PH01000000G4340	Translation	dof zinc finger domain containing protein
	phe-miRC47	PH01002253G0250	Cleavage	glycosyltransferase protein
	phe-miRC51	PH01000316G0850	Cleavage	PPR repeat containing protein
	phe-miRC57	PH01002204G0080	Cleavage	stripe rust resistance protein Yr10
	phe-miRC63-1	PH01000078G0060	Cleavage	RGH1A
	phe-miRC62	PH01000418G0740	Cleavage	non-lysosomal glucosylceramidase
	phe-miRC65	PH01000056G1180	Translation	SNF2 family N-terminal domain containing protein
	phe-miRC65	PH01000056G1180	Translation	SNF2 family N-terminal domain containing protein
	phe-miRC65	PH01000056G1370	Translation	SNF2 family N-terminal domain containing protein
	phe-miRC65	PH01002248G0250	Cleavage	pyruvate, phosphate dikinase, chloroplast precursor
	phe-miRC65	PH01001729G0310	Cleavage	zinc finger, C3HC4 type domain containing protein
	phe-miRC61	PH01000490G0650	Cleavage	myosin heavy chain-related
	phe-miRC61	PH01000316G0850	Cleavage	PPR repeat containing protein
	phe-miRC67	PH01000490G0650	Translation	myosin heavy chain-related
	phe-miRC67	PH01000316G0850	Cleavage	PPR repeat containing protein

## Sheet: ma bamboo
	miRNA_Acc.	Target_Acc.	Inhibition	Target annotation
	dla-miRC1-1	PH01000594G0440	Cleavage	OsSPL14 - SBP-box gene family member
	dla-miRC1-1	PH01000770G0270	Cleavage	OsSPL17 - SBP-box gene family member
	dla-miRC1-1	PH01000150G0460	Cleavage	OsSPL14 - SBP-box gene family member
	dla-miRC1-1	PH01000050G0170	Cleavage	OsSPL17 - SBP-box gene family member
	dla-miRC1-1	PH01003178G0220	Cleavage	OsSPL2 - SBP-box gene family member
	dla-miRC1-1	PH01000002G1660	Cleavage	OsSPL2 - SBP-box gene family member
	dla-miRC1-1	PH01000969G0180	Cleavage	OsSPL16 - SBP-box gene family member
	dla-miRC1-1	PH01002673G0070	Cleavage	OsSPL16 - SBP-box gene family member
	dla-miRC1-1	PH01000117G1390	Cleavage	OsSPL16 - SBP-box gene family member
	dla-miRC1-1	PH01003773G0220	Cleavage	OsSPL16 - SBP-box gene family member
	dla-miRC2	PH01002521G0110	Cleavage	acyl-desaturase, chloroplast precursor, putative
	dla-miRC4	PH01000371G0630	Cleavage	expressed_protein
	dla-miRC8	PH01002105G0330	Cleavage	OsGrx_C3 - glutaredoxin subgroup I
	dla-miRC8	PH01001437G0080	Cleavage	regulator of nonsense transcripts 1, putative
	dla-miRC8	PH01000553G0260	Cleavage	regulator of nonsense transcripts 1, putative
	dla-miRC9	PH01000371G0630	Cleavage	expressed_protein
	dla-miRC10	PH01000061G0870	Cleavage	tRNA synthetase class I, putative
	dla-miRC10	PH01000087G1230	Cleavage	expressed_protein
	dla-miRC6	PH01000421G0420	Cleavage	AMP deaminase, putative
	dla-miRC6	PH01002076G0320	Cleavage	expressed_protein
	dla-miRC6	PH01003497G0060	Cleavage	heavy metal-associated domain containing protein
	dla-miRC6	PH01004252G0100	Translation	wall-associated receptor kinase 3 precursor, putative
	dla-miRC6	PH01003898G0120	Translation	zinc finger, ZZ type family protein
	dla-miRC6	PH01002588G0080	Cleavage	expressed_protein
	dla-miRC6	PH01004366G0020	Cleavage	DDT domain containing protein, putative
	dla-miRC6	PH01000778G0060	Cleavage	DDT domain containing protein, putative
	dla-miRC6	PH01001900G0280	Cleavage	expressed_protein
	dla-miRC6	PH01001125G0220	Cleavage	OsSCP19 - Putative Serine Carboxypeptidase homologue
	dla-miRC6	PH01002299G0250	Cleavage	coatomer subunit delta, putative
	dla-miRC7-1	PH01000594G0440	Cleavage	OsSPL14 - SBP-box gene family member
	dla-miRC7-1	PH01000770G0270	Cleavage	OsSPL17 - SBP-box gene family member
	dla-miRC7-1	PH01000150G0460	Cleavage	OsSPL14 - SBP-box gene family member
	dla-miRC7-1	PH01000050G0170	Cleavage	OsSPL17 - SBP-box gene family member
	dla-miRC7-1	PH01003178G0220	Cleavage	OsSPL2 - SBP-box gene family member
	dla-miRC7-1	PH01000002G1660	Cleavage	OsSPL2 - SBP-box gene family member
	dla-miRC7-1	PH01134604G0010	Cleavage	transferase family protein, putative
	dla-miRC7-1	PH01000197G0200	Cleavage	sarcoma antigen NY-SAR-91, putative
	dla-miRC7-1	PH01001526G0360	Cleavage	sister chromatid cohesion 2, putative
	dla-miRC13	PH01000733G0330	Cleavage	HAD-superfamily hydrolase, subfamily IA, variant 3 containing protein
	dla-miRC13	PH01000707G0040	Cleavage	oxidoreductase, short chain dehydrogenase/reductase family protein, putative
	dla-miRC14	PH01000031G1370	Cleavage	tetratricopeptide repeat domain containing protein
	dla-miRC16	PH01000184G0930	Cleavage	frigida, putative
	dla-miRC16	PH01000064G1360	Cleavage	zinc finger, C3HC4 type domain containing protein
	dla-miRC16	PH01003084G0150	Cleavage	integral membrane protein, putative
	dla-miRC16	PH01000222G0700	Cleavage	ras-related protein, putative
	dla-miRC15-1	PH01001886G0250	Cleavage	aldehyde oxidase, putative
	dla-miRC18	PH01000733G0330	Cleavage	HAD-superfamily hydrolase, subfamily IA, variant 3 containing protein
	dla-miRC18	PH01000707G0040	Cleavage	oxidoreductase, short chain dehydrogenase/reductase family protein, putative
	dla-miRC17	PH01000170G0750	Translation	expressed_protein
	dla-miRC17	PH01000297G0680	Translation	ANTH/ENTH domain containing protein, putative
	dla-miRC22	PH01002603G0080	Cleavage	Mpv17 / PMP22 family domain containing protein
	dla-miRC22	PH01001847G0080	Cleavage	NBS-LRR disease resistance protein, putative
	dla-miRC22	PH01002207G0100	Cleavage	CAMK_KIN1/SNF1/Nim1_like.2 - CAMK includes calcium/calmodulin depedent protein kinases
	dla-miRC21	PH01000308G0670	Cleavage	OsSCP42 - Putative Serine Carboxypeptidase homologue
	dla-miRC21	PH01001360G0010	Cleavage	prenyltransferase, putative
	dla-miRC23	PH01002067G0400	Cleavage	expressed_protein
	dla-miRC25	PH01000558G0410	Cleavage	NBS-LRR disease resistance protein, putative
	dla-miRC24	PH01000184G0930	Cleavage	frigida, putative
	dla-miRC24	PH01003084G0150	Translation	integral membrane protein, putative
	dla-miRC24	PH01006697G0020	Translation	hypothetical_protein
	dla-miRC26	PH01003084G0150	Translation	integral membrane protein, putative
	dla-miRC26	PH01006697G0020	Translation	hypothetical_protein
	dla-miRC28	PH01002461G0110	Cleavage	expressed_protein
	dla-miRC27	PH01001847G0080	Cleavage	NBS-LRR disease resistance protein, putative
	dla-miRC29-1	PH01004392G0080	Cleavage	NB-ARC domain containing protein
	dla-miRC29-1	PH01003114G0070	Cleavage	splicing factor U2AF, putative
	dla-miRC29-1	PH01000013G2450	Cleavage	expressed_protein
	dla-miRC32	PH01000031G1370	Cleavage	tetratricopeptide repeat domain containing protein
	dla-miRC34-1	PH01000462G0320	Cleavage	MYB family transcription factor, putative
	dla-miRC34-1	PH01003283G0220	Cleavage	receptor kinase, putative
	dla-miRC34-1	PH01003083G0110	Cleavage	cullin, putative
	dla-miRC34-1	PH01000303G0070	Cleavage	cullin, putative
	dla-miRC35	PH01002603G0080	Cleavage	Mpv17 / PMP22 family domain containing protein
	dla-miRC36-1	PH01001886G0250	Cleavage	aldehyde oxidase, putative
	dla-miRC38	PH01000308G0670	Cleavage	OsSCP42 - Putative Serine Carboxypeptidase homologue
	dla-miRC38	PH01001360G0010	Cleavage	prenyltransferase, putative
	dla-miRC37	PH01000498G0410	Cleavage	prefoldin, putative
	dla-miRC37	PH01002105G0330	Cleavage	OsGrx_C3 - glutaredoxin subgroup I
	dla-miRC37	PH01001437G0080	Cleavage	regulator of nonsense transcripts 1, putative
	dla-miRC37	PH01000553G0260	Cleavage	regulator of nonsense transcripts 1, putative
	dla-miRC47	PH01000473G0060	Cleavage	OsWAK14 - OsWAK receptor-like protein kinase
	dla-miRC47	PH01000222G0700	Cleavage	ras-related protein, putative
	dla-miRC47	PH01001493G0480	Cleavage	OsWAK14 - OsWAK receptor-like protein kinase
	dla-miRC47	PH01001555G0230	Cleavage	zinc finger, C3HC4 type, domain containing protein
	dla-miRC43	PH01000184G0930	Cleavage	frigida, putative
	dla-miRC43	PH01000064G1360	Cleavage	zinc finger, C3HC4 type domain containing protein
	dla-miRC43	PH01003084G0150	Cleavage	integral membrane protein, putative
	dla-miRC43	PH01000222G0700	Cleavage	ras-related protein, putative
	dla-miRC43	PH01000716G0240	Cleavage	ABC transporter, ATP-binding protein, putative
	dla-miRC43	PH01001493G0480	Translation	OsWAK14 - OsWAK receptor-like protein kinase
	dla-miRC40	PH01001446G0280	Cleavage	C-5 cytosine-specific DNA methylase, putative
	dla-miRC40	PH01000707G0040	Cleavage	oxidoreductase, short chain dehydrogenase/reductase family protein, putative
	dla-miRC44-1	PH01003114G0070	Cleavage	splicing factor U2AF, putative
	dla-miRC44-1	PH01004392G0080	Cleavage	NB-ARC domain containing protein
	dla-miRC41-1	PH01000594G0440	Cleavage	OsSPL14 - SBP-box gene family member
	dla-miRC41-1	PH01000770G0270	Cleavage	OsSPL17 - SBP-box gene family member
	dla-miRC41-1	PH01000150G0460	Cleavage	OsSPL14 - SBP-box gene family member
	dla-miRC41-1	PH01000050G0170	Cleavage	OsSPL17 - SBP-box gene family member
	dla-miRC41-1	PH01134604G0010	Cleavage	transferase family protein, putative
	dla-miRC41-1	PH01003178G0220	Cleavage	OsSPL2 - SBP-box gene family member
	dla-miRC41-1	PH01000002G1660	Cleavage	OsSPL2 - SBP-box gene family member
	dla-miRC41-1	PH01000197G0200	Cleavage	sarcoma antigen NY-SAR-91, putative
	dla-miRC41-1	PH01001526G0360	Cleavage	sister chromatid cohesion 2, putative
	dla-miRC42	PH01001491G0060	Cleavage	phosphatidate cytidylyltransferase, putative
	dla-miRC46	PH01001673G0250	Cleavage	Ser/Thr protein phosphatase family protein, putative
	dla-miRC45	PH01000031G1370	Cleavage	tetratricopeptide repeat domain containing protein
